# Supplementary material for: Moving Back to the Parental Home in Times of COVID-19: Consequences for Students’ Life Satisfaction
Source: Int J Environ Res Public Health. 2022 Aug 26;19(17):10659. doi: 10.3390/ijerph191710659 (PMC9518347; doi:10.3390/ijerph191710659)
Supplement: Supplementary file 1 [file ijerph-19-10659-s001.zip]

Archive with 1 entries (1 files):
- ijerph-1827625-supplementary.pdf
